# Supplementary material for: Structures of Marburgvirus glycoprotein and its complex with NPC1 receptor
Source: Nature. 2026 Mar 11;653(8114):621–6. doi: 10.1038/s41586-026-10240-0 (PMC13171430; doi:10.1038/s41586-026-10240-0)
Supplement: Supplementary file 4 — Source Data Fig. 1 [file 41586_2026_10240_MOESM4_ESM.xlsx]

## Sheet: Fig 1d
Huh7 cells (Fully normalized)
	EBOV	RAVV	Musoke
Pseudovirus entry (RLU)	1035.71	336845	656301
	1002.38	321444	674960
	1001.32	304666	604256
	1129.1	313594	614140
HUVEC cells (Fully normalized)
	EBOV	RAVV	Musoke
Pseudovirus entry (RLU)	647.354	23013.2	25728.6
	532.54	18763.6	27774
	676.984	19764.1	22415.2
	1362.96	19810.9	22246.7
THP-1-derived macrophages (Fully normalized)
	EBOV	RAVV	Musoke
Pseudovirus entry (RLU)	6136.24	231576	91606.3
	9539.95	303826	96894.4
	9122.75	294199	132624
	7814.29	263408	84960.4
