# Supplementary material for: Structures of Marburgvirus glycoprotein and its complex with NPC1 receptor
Source: Nature. 2026 Mar 11;653(8114):621–6. doi: 10.1038/s41586-026-10240-0 (PMC13171430; doi:10.1038/s41586-026-10240-0)
Supplement: Supplementary file 5 — Source Data Fig. 3 [file 41586_2026_10240_MOESM5_ESM.xlsx]

## Sheet: Fig 3e
Binding affinity of GPcl for NPC1-C
	RAVV	EBOV
	3.27869e+06	271592
Binding affinity-KA (M-1)	2.3753e+06	230256
	2.18818e+06	200401
