# Supplementary material for: Structures of Marburgvirus glycoprotein and its complex with NPC1 receptor
Source: Nature. 2026 Mar 11;653(8114):621–6. doi: 10.1038/s41586-026-10240-0 (PMC13171430; doi:10.1038/s41586-026-10240-0)
Supplement: Supplementary file 6 — Source Data Fig. 5 [file 41586_2026_10240_MOESM6_ESM.xlsx]

## Sheet: Fig 5d
Percentage inhibition	MBV pseudovirus neutralization
		Percentage inhibition (%) (Y axis)
	Log [Nanosota-MB1-Fc] (µg/ml) (X axis)	Musoke			Angola			RAVV
	-2.66891	-3.49691	2.90002	-10.3112	11.1276	7.60071	8.95413	28.1326	2.11418	-6.3353
	-1.89076	0.324957	3.21894	-1.88717	19.2093	10.3462	5.27936	-25.2802	9.28136	-6.49259
	-1.11261	29.3795	30.3569	16.1299	29.2688	18.3238	24.7027	22.8712	13.1027	11.602
	-0.334454	56.1231	64.0972	45.8213	49.4373	53.8552	53.9384	71.3228	42.5801	59.8128
	0.443697	63.3271	69.7731	72.0695	75.8596	70.7682	75.6487	66.8482	68.0844	75.6304
	1.22185	78.5954	73.8061	82.9425	82.7189	81.6685	81.6347	86.916	83.7716	85.5388
	2	84.136	86.742	90.0518	85.8402	85.2691	88.1916	90.0275	91.3821	93.7407
		Pseudovirus entry (RLU)
	[Nanosota-MB1-Fc] (µg/ml)	Musoke			Angola			RAVV
Raw data	0	862312	980420	846337	801868	806576	748762	863668	990852	743983
	0.00214335	942743	884474	1004814	753638	783546	772069	585734	797790	866655
	0.0128601	907930	881569	928080	685105	760264	803231	1021060	739376	867937
	0.0771605	643275	634372	763964	599801	692614	638521	628616	708231	720462
	0.462963	399670	327035	493508	428772	391308	390602	233725	467984	327534
	2.77778	334050	275334	254416	204711	247886	206499	270194	260119	198617
	16.6667	194972	238598	155375	146544	155451	155738	106637	132265	117862
	100	144504	120766	90617	120075	124918	100135	81278	70238	51015
