# Supplementary material for: Structures of Marburgvirus glycoprotein and its complex with NPC1 receptor
Source: Nature. 2026 Mar 11;653(8114):621–6. doi: 10.1038/s41586-026-10240-0 (PMC13171430; doi:10.1038/s41586-026-10240-0)
Supplement: Supplementary file 7 — Source Data Extended Data Fig. 4 [file 41586_2026_10240_MOESM7_ESM.xlsx]

## Sheet: Extended Data Fig.4a
Top panel	Huh7 cells (Raw data)
		Control	EBOV		RAVV		Musoke
			C9-tag	no tag	C9-tag	no tag	C9-tag	no tag
	Pseudovirus entry (RLU)	9	1418	3915	6576	201332	69494	919281
		12	1135	3789	5364	192127	72607	945416
		7	1507	3785	6364	182099	75453	846381
		15	1040	4268	6301	187435	67437	860226
Middle panel	Huh7 cells (After 1st normalization)
			EBOV		RAVV		Musoke
			C9-tag	no tag	C9-tag	no tag	C9-tag	no tag
	Pseudovirus entry (RLU)		1418	1035.71	6576	144843	69494	570982
			1135	1002.38	5364	138221	72607	587215
			1507	1001.32	6364	131006	75453	525702
			1040	1129.1	6301	134845	67437	534302
Bottom panel	Huh7 cells (Fully normalized)
			EBOV		RAVV		Musoke
			C9-tag	no tag	C9-tag	no tag	C9-tag	no tag
	Pseudovirus entry (RLU)		1418	1035.71	15293	336845	79878.2	656301
			1135	1002.38	12474.4	321444	83456.3	674960
			1507	1001.32	14800	304666	86727.6	604256
			1040	1129.1	14653.5	313594	77513.8	614140

## Sheet: Extended Data Fig.4b
Top panel	HUVEC cells (Raw data)
		Control	EBOV		RAVV		Musoke
			C9-tag	no tag	C9-tag	no tag	C9-tag	no tag
	Pseudovirus entry (RLU)	19	3104	2447	15968	13755	19107	36038
		23	2889	2013	15474	11215	20626	38903
		21	1555	2559	13023	11813	16983	31397
		15	1753	5152	11161	11841	13016	31161
Middle panel	HUVEC cells (After 1st normalization)
			EBOV		RAVV		Musoke
			C9-tag	no tag	C9-tag	no tag	C9-tag	no tag
	Pseudovirus entry (RLU)		3104	647.355	15968	9895.68	19107	22383.8
			2889	532.54	15474	8068.35	20626	24163.3
			1555	676.984	13023	8498.56	16983	19501.2
			1753	1362.96	11161	8518.7	13016	19354.7
Bottom panel	HUVEC cells (Fully normalized)
			EBOV		RAVV		Musoke
			C9-tag	no tag	C9-tag	no tag	C9-tag	no tag
	Pseudovirus entry (RLU)		3104	647.354	37134.9	23013.2	21962.1	25728.6
			2889	532.54	35986	18763.6	23708	27774
			1555	676.984	30286	19764.1	19520.7	22415.2
			1753	1362.96	25955.8	19810.9	14960.9	22246.7

## Sheet: Extended Data Fig.4c
Top panel	THP-1 cells (Raw data)
		Control	EBOV		RAVV		Musoke
			C9-tag	no tag	C9-tag	no tag	C9-tag	no tag
	Pseudovirus entry (RLU)	213	11834	23195	41345	138413	54594	128313
		396	15421	36061	52628	181597	71501	135720
		399	10568	34484	37097	175843	73924	185767
		454	6264	29538	53293	157439	49458	119004
Middle panel	THP-1 cells (After 1st normalization)
			EBOV		RAVV		Musoke
			C9-tag	no tag	C9-tag	no tag	C9-tag	no tag
	Pseudovirus entry (RLU)		11834	6136.24	41345	99577.7	54594	79697.5
			15421	9539.95	52628	130645	71501	84298.1
			10568	9122.75	37097	126506	73924	115383
			6264	7814.29	53293	113265	49458	73915.5
Bottom panel	THP-1 cells (Fully normalized)
			EBOV		RAVV		Musoke
			C9-tag	no tag	C9-tag	no tag	C9-tag	no tag
	Pseudovirus entry (RLU)		11834	6136.24	96151.2	231576	62751.7	91606.3
			15421	9539.95	122391	303826	82185.1	96894.4
			10568	9122.75	86272.1	294199	84970.1	132624
			6264	7814.29	123937	263408	56848.3	84960.4
