# Supplementary material for: Structures of Marburgvirus glycoprotein and its complex with NPC1 receptor
Source: Nature. 2026 Mar 11;653(8114):621–6. doi: 10.1038/s41586-026-10240-0 (PMC13171430; doi:10.1038/s41586-026-10240-0)
Supplement: Supplementary file 8 — Source Data Extended Data Fig. 7 [file 41586_2026_10240_MOESM8_ESM.xlsx]

## Sheet: Extended Data Fig.7d
	Binding affinity of RAVV GPcl for NPC1-C and its mutants
	WT	H418A	I419A	D436A	I437A	K498A	D508A
	3.27869e+06	126231	211238	887311	372578	8.62069e+06	6.57895e+06
Binding affinity-KA (M-1)	2.3753e+06	128057	215517	849618	412541	7.57576e+06	6.17284e+06
	2.18818e+06	122594	239578	842460	433651	7.46269e+06	5.74713e+06
	Binding affinity of EBOV GPcl for NPC1-C and its mutants
	WT	H418A	I419A	D436A	I437A	K498A	D508A
	271592	317360	118977	221386	242072	146628	4.47427e+06
Binding affinity-KA (M-1)	230256	282805	95511	170503	205255	121996	3.63372e+06
	200401	263713	94428.7	145943	187406	118399	3.14268e+06
