# Supplementary material for: Structures of Marburgvirus glycoprotein and its complex with NPC1 receptor
Source: Nature. 2026 Mar 11;653(8114):621–6. doi: 10.1038/s41586-026-10240-0 (PMC13171430; doi:10.1038/s41586-026-10240-0)
Supplement: Supplementary file 9 — Source Data Extended Data Fig. 9 [file 41586_2026_10240_MOESM9_ESM.xlsx]

## Sheet: Extended Data Fig.9
Entry of RAVV GP-∆M and GPcl pseudoviruses into Huh7 cells
	GP-∆M pseudoviruses	GPcl pseudoviruses
Pseudovirus entry (RLU)	483487	382660
	291802	379347
	237796	301727
	293446	351612
